# Supplementary material for: Skull and Neck Lesions in a Long-Finned Pilot Whale (Globicephala melas): A Result of Ship Collision?
Source: Animals (Basel). 2022 Sep 9;12(18):2362. doi: 10.3390/ani12182362 (PMC9495128; doi:10.3390/ani12182362)
Supplement: Supplementary file 1 [file animals-12-02362-s001.zip]

Archive with 1 entries (1 files):
- animals-1816682-supplementary.pdf
